# Supplementary material for: Serum 25-Hydroxyvitamin D and Cancer Risk: A Systematic Review of Mendelian Randomization Studies
Source: Nutrients. 2023 Jan 13;15(2):422. doi: 10.3390/nu15020422 (PMC9865859; doi:10.3390/nu15020422)
Supplement: Supplementary file 1 [file nutrients-15-00422-s001.zip]

Archive with 1 entries (1 files):
- nutrients-2114286-supplementary.xlsx
