# Supplementary material for: Serum 25-Hydroxyvitamin D and Cancer Risk: A Systematic Review of Mendelian Randomization Studies
Source: Nutrients. 2023 Jan 13;15(2):422. doi: 10.3390/nu15020422 (PMC9865859; doi:10.3390/nu15020422)
Supplement: Supplementary file 1 [file nutrients-15-00422-s001.zip › nutrients-2114286-supplementary.xlsx]

## Sheet: Supplementary Table S1
Supplementary Table S1: Additional characteristics of Mendelian Randomization (MR) studies of serum 25-hydroxyvitamin D and cancer outcomes
MR publication author, year	Pubmed ID	Study type	MR analysis type	MR analysis sample	Cancer outcomes	Pubmed ID or link for cited source(s) of 25-hydroxyvitamin D genetic instrumental variables	Number of genetic IVs	Sensitivity analyses	Assessment of confounding	PVE for 25-hydroxyvitamin D	Notes about PVE estimation
Afzal, 2014	25406188	Prospective cohort	Individual level	Participants included from the Copenhagen City Heart Study (CCHS), the Copenhagen General Population Study (CGPS), and the Copenhagen Ischemic Heart Disease Study (CIHS) (see references 20, 21 from manuscript)	Cancer mortality	20418485, 20541252	4	N/A	Measured associations between genetic IVs and age, sex, smoking, alcohol consumption, exercise, blood pressure, body mass index, income, diabetes, and cholesterol. All models adjusted for age, sex, study, and year of birth.	0.01	PVE estimate appears in Afzal, 2014 Figure 2. 25-hydroxyvitamin D was measured in 30,792 participants from CCHS and CGPS to calculate PVE.
Chandler, 2018	29315215	Prospective cohort	Individual level	Participants included from the Women's Genome Health Study (WGHS, described in manuscript)	Cancer mortality and cancer incidence: total, breast, lung, and colorectal	20418485, 20541252	5	N/A	Measured associations between genetic IVs and age, body mass index, and exercise. All models adjusted for age.	0.026	PVE estimate appears in Chandler, 2018 page 5. 25-hydroxyvitamin D was measured in 1,782 WGHS participants to calculate PVE.
Cheng, 2020	32659681	Case-control	Summary statistics	Summary statistics for MR analysis obtained from the UK Biobank (prostate cancer, squamous cell carcinoma, and melanoma), a case-control GWAS of post-menopausal women (breast cancer), and a case-control GWAS of Japanese ancestry participants (colorectal cancer) (see references 15-17 from manuscript)	Breast, prostate, colorectal, squamous cell carcinoma, melanoma	https://www.ebi.ac.uk/gwas/	10	MR-Egger, weighted median MR, leave-one-out analysis	N/A	NR
Cornish, 2020	31668584	Case-control	Summary statistics	Summary statistics for MR analysis obtained from a meta-analysis of 14 case-control GWAS of colorectal cancer (see reference 12 and Supplementary Table S3 from manuscript)	Colorectal	29343764	5	MR-Egger, weighted median MR, weighted mode MR, leave-one-out analysis	N/A	0.026	PVE estimate appears in Cornish, 2020 Table 1, and was obtained from the 25-hydroxyvitamin D GWAS1.
Dimitrakopoulou, 2017	29089348	Case-control	Summary statistics	Summary statistics for MR analysis obtained from multiple sources, as described in Table 1 of manuscript	Breast, prostate, lung, colorectal, ovarian, pancreatic, neuroblastoma	20418485, 20541252	4	MR-Egger, weighted median MR, over-identification tests	N/A	1.0% - 2.5%	PVE estimate does not appear in Dimitrakopoulou, 2017 manuscript, and consequently was estimated from comparable MR studies2-5.
Dong, 2019	30716477	Case-control	Individual level	Participants included from the Barrett's and Esophageal Adenocarcinoma Consortium (BEACON), and additional studies from Bonn, Germany; Cambridge, UK; and ; and Oxford, UK (see refernces 17, 19, and 20)	Esophageal adenocarcinoma	29343764	6	MR-Egger, weighted median MR	The authors searched the literature and publically available GWAS databases for association between genetic IVs and other phenotypes. All models were adjusted for age, sex, and principal components of ancestry	0.028	PVE estimate does not appear in Dong, 2019 manuscript, and consequently was obtained from the 25-hydroxyvitamin D GWAS1.
Dudding, 2018	29536507	Case-control	Individual level	Participants included from the Genetic Associations and Mechanisms in Oncology (GAME-ON) Network and UK Biobank (see reference 20 from manuscript)	Oral cavity and pharynx	20418485, 20541252, 28757204	5	Leave-one-out analysis	Measured associations between genetic IVs and sex, smoking status, and alcohol consumption. All models adjusted for age, sex, and first 15 principal components of ancestry	2.0% - 3.5%	PVE estimate does not appear in Dudding, 2018 manuscript, and consequently was obtained from comparable MR studies2-5 and a 25-hydroxyvitamin D GWAS6. It is assumed that rare variant rs116970203 explains 0.9% of the variability in 25-hydroxyvitamin D6.
Gu, 2022	35237523	Case-control	Summary statistics	Summary statistics for MR analysis were obtained from the Prostate Cancer Association Group to Investigate Cancer Associated Alteriations in the Genome (PRACTICAL) consortium and the UK Biobank	Prostate	32059762	138	MR-Egger, weighted median MR, weighted mode MR, leave-one-out analysis	N/A	0.0818	PVE estimate appears in Gu, 2022 Table 1 and was calculated from GWAS summary statistics7.
He, 2018	30103784	Case-control	Individual level and summary statistics	Participants for individual level analysis were included from the Colorectal Cancer Genetic Susceptibility (COGS) study, the Study of Colorectal Cancer in Scotland (SOCS), the Lothian Birth Cohort (LBC), the Generation Scotland-Scottish Family Health Study (GS-SFHS), the UK Biobank, and a case-control study from Croatia (see references 23-31 from manuscript). Summary statistics for MR analysis we…	Colorectal	29343764	6	Robust IVW, penalized IVW, MR-Egger, robust MR-Egger, penalized MR-Egger, simple median MR, weighted median MR, penalized weighted median MR	Measured associations between genetic IVs and height, weight, body mass index, age, sex, smoking, alcohol consumption, exercise, and recruitment center. Also searched the NHGRI-EBI GWAS catalogue for previously published associations between IVs and potential confounders. All models adjusted for ge, sex, and body mass index.	0.028	PVE estimate appears in He, 2018 page 5, and was obtained from the 25-hydroxyvitamin D GWAS1.
He, 2022	34449871	Case-control	Summary statistics	Summary statistics for MR analysis were obtained from a meta-analysis of 14 GWAS of colorectal cancer (see reference 7 from manuscript)	Colorectal	32242144	110	MR-Egger, weighted median MR	N/A	0.075	PVE estimate is obtained from 25-hydroxyvitamin D GWAS8.
Jiang, 2019	30597039	Case-control	Summary statistics	Summary statistics for MR analysis obtained from the OncoArray Network (see reference 15 from manuscript)	Breast, prostate	29343764	6	MR-Egger, weighted median MR	N/A	0.028	PVE estimate appears in Jiang, 2019 page 5, and was obtained from the 25-hydroxyvitamin D GWAS1.
Jiang, 2021	33420236	Case-control	Summary statistics	Summary statistics for MR analysis obtained from the Integrated Epidemiology Unit open GWAS project (https://gwas.mrcieu.ac.uk/)	Breast, lung, prostate	32059762	51-88 (depending on outcome)	MR-Egger, weighted median MR, MR PRESSO	N/A	0.049	PVE estimate appears in Jiang, 2021 page 2, and was obtained from the 25-hydroxyvitamin D GWAS7.
Kazmi, 2020	31802111	Case-control	Summary statistics	Summary statistics for MR analysis obtained from a fixed-effects meta-analysis of the following studies: Prostate Cancer Association Group to Investigate Cancer-Associated Alterations in the Genome (PRACTICAL) ; Genetic Associations and Mechanisms in Oncology (GAME-ON); Elucidating Loci Involved in Prostate Cancer Susceptibility (ELLIPSE) (see reference 21 from manuscript)	Prostate	23393431	4	MR-Egger, weighted median MR, weighted mode MR, MR-PRESSO	N/A	0.0235	PVE estimate appears in Kazmi, 2020 Table 1 and was calculated utilizing summary statistics from a comparable MR study3. Calculation details are provided in the Kazmi, 2020 Supplementary Data file (page 1).
Liu, 2020	33145299	Case-control	Summary statistics	Participants recruited from Sir Run Run Shaw hospital in Hangzhou, China	Hepatocellular carcinoma	29343764	6	MR-Egger, weighted median MR, leave-one-out analysis	N/A	0.028	PVE estimate does not appear in Liu, 2020, and consequently was obtained from the 25-hydroxyvitamin D GWAS1.
Liyanage, 2020	31218665	Case-control	Summary statistics	Summary statistics for MR analysis obtained from a meta-analysis of melanoma GWAS (see reference 24 from manuscript)	Melanoma	20541252, 28757204	5	MR-Egger, weighted median MR	The authors searched publicly available GWAS results for associations between genetic IVs and potential confounders including height, body mass index, smoking, alcohol consumption, waist circumference, hair color, skin burn type, facial aging, and skin color	0.036	PVE estimate appears in Liyanage, 2020 Table 1, and was obtained from 25-hydroxyvitamin D GWAS6,9.
Lu, 2020	32066631	Case-control	Summary statistics	Summary statistics for MR analysis obtained from the Pancreatic cancer cohort consortium (Panscan) and the Pancreatic cancer case- control consortium (Panc4)	Pancreatic	29343764	6	MR-Egger, weighted median MR, radial MR	N/A	0.028	PVE estimate reported in Lu, 2020 Table 1 (0.46%) is considerably lower than reported previously for six GWAS-significant SNPs1 and may be inaccurate, and consequently PVE is obtained from the 25-hydroxyvitamin D GWAS1.
Ong, 2016	27594614	Case-control	Individual level	Participants were included from the Ovarian Cancer Association Consortium (OCAC) (see reference 23 from manuscript)	Ovarian	24703048, 26305103	3	N/A	The authors searched publicly available GWAS results for associations between genetic IVs and potential confounders including age at menarche, psychiatric conditions, diabetes and hyperglycemia, education, height, waist to hip ratio, obesity, and smoking. The authors also measured associations between genetic IVs and potential confounder in the subset of participants with available phenotype data…	0.013	PVE estimate appears in Ong, 2016 Table 1, and was obtained from comparable MR studies2,4.
Ong, 2018	30508204	Case-control	Individual level	Participants included from the UK Biobank (described in manuscript and reference 33 from manuscript)	Cancer mortality and incident cancer: Breast, colorectal, endometrial, renal, lung, lymph, ovarian, pancreas, prostate, melanoma	23393431, 26305103, 28757204	5	MR-Egger, weighted median MR	The authors utilized the UK-Biobank GWAS database to evaluate whether genetic IVs were associated with potential confounders utilizing a pheWAS approach (http://geneatlas.roslin.ed.ac.uk/). Models adjusted for age, sex, and 10 principal components for ancestry	0.036	PVE estimate appears in Ong, 2018 Table 1, and was obtained from 25-hydroxyvitamin D GWAS and comparable MR studies3,4,6.
Ong, 2021	33431812	Case-control	Summary statistics	Summary statistics for MR analysis obtained from multiple sources, as described in Table 1 of manuscript	Breast, endometrium, esophagus, lung, neuroblastoma, ovary, pancreas, prostate, squamous cell carcinoma, basal cell carcinoma, melanoma	N/A*	26-77 (depending on outcome)	MR-Egger, weighted median MR, penalized weighted median MR, weighted mode MR, MR-PRESSO	N/A	0.039	PVE estimate appears in Ong, 2021 Supplementary Data 1. 25-hydroxyvitamin D was measured in 401,529 UK Biobank participants to calculate PVE.
Saunders, 2020	31665421	Case-control	Summary statistics	Summary statistics for MR analysis obtained from a meta-analysis of glioma GWAS (see Supplementary Table 4 from manuscript or reference 21 from manuscript)	Glioma	29343764	5	MR-Egger, weighted median MR, weighted mode MR, leave-one-out analysis	N/A	0.0265	PVE estimate appears in Saunders, 2019 Supplementary Table 2, and is obtained from 25-hydroxyvitamin D GWAS1.
Sofianopoulou, 2021	34717822	Prospective cohort	Individual level	Participants included from the UK Biobank, EPIC-CVD, the Copenhagen City Heart Study (CCHS), and the Copenhagen General Population Study (CPGS) (see references 17-22 from published manuscript)	Cancer mortality	20541252, 32059762	21 (UK Biobank and EPIC-CVD), 3 (CCHS and CGPS)	N/A	All models adjusted for age, sex, study center, and 10 principal components for ancestry	4.7% (UK Biobank); 5.8% (EPIC-CVD); 1.8% (CCHS and CPGS)	PVE estimate appears in Sofianopoulou, 2019 page 4. 25-hydroxyvitamin D was measured in a subsample of each participant cohort to calculate PVE.
Sun, 2018 (one sample MR)	29748306	Prospective cohort	Individual level	Participants included from the Nord-Trøndelag Health Study (HUNT) (described in manuscript)	Lung	20418485, 20541252, 23393431	3	MR-Egger, weighted median MR	Measured associations between genetic IVs and age, sex, smoking, pack years smoked, family history of cancer, education, economic difficulties, body mass index, exercise, alcohol consumption, and chronic bronchitis.	0.034	PVE estimate appears in Sun, 2018 Table 2. 25-hydroxyvitamin D was measured in 5,546 participants from The HUNT study to calculate PVE.
Sun, 2018 (two sample MR)	29748306	Prospective cohort	Individual level	Participants included from the Nord-Trøndelag Health Study (HUNT) (described in manuscript)	Lung	20418485, 20541252, 23393431	3	MR-Egger, weighted median MR	Measured associations between genetic IVs and age, sex, smoking, pack years smoked, family history of cancer, education, economic difficulties, body mass index, exercise, alcohol consumption, and chronic bronchitis.	1.0% - 2.5%	PVE estimate does not appear in Sun, 2018 manuscript, and consequently was estimated from comparable MR studies2-5.
Takahashi, 2018	29402980	Case-control	Summary statistics	Summary statistics for MR analysis obtained from the Glioma International Case-Control Consortium (GICC) (see reference 9 from manuscript)	Glioma	20541252	4	MR-Egger	N/A	1.0% - 2.5%	PVE estimate does not appear in Takahashi, 2018 manuscript, and consequently was estimated from comparable MR studies2-5.
Theodoratou, 2012	22701574	Case-control	Individual level	Participants included from the Study of Colorectal Cancer in Scotland (SOCCS) (described in manuscript and in reference 21)	Colorectal	20541252	4	N/A	Measured associations between genetic IVs and age, body mass index, alcohol intake, calories, sex, deprivation score, family history of cancer, exercise, smoking, and use of non-steroidal anti-inflammatory drugs. All models were adjusted for age and sex.	1.0% - 2.5%	PVE estimate does not appear in Theodoratou, 2018 manuscript, and consequently was estimated from comparable MR studies2-5.
Wang, 2018	28891071	Case-control	Individual level	Participants included from the Root Consortium (see reference 31 from manuscript)	Breast	20541252	4	N/A	N/A	1.0% - 2.5%	PVE estimate does not appear in Wang, 2018 manuscript, and consequently was estimated from comparable MR studies2-5.
Went, 2020	32433745	Case-control	Summary statistics	Summary statistics for MR analysis obtained from a meta-analysis of 6 GWAS for multiple myeloma (see reference 22 and Supplementary Table 3 from manuscript)	Multiple myeloma	29343764	5	MR-Egger, weighted median MR, weighted mode MR, leave-one out analysis	N/A	0.0265	PVE estimate appears in Went, 2020 Supplementary Table 1, and was obtained from the 25-hydroxyvitamin D GWAS1.
Winsløw, 2018	29143981	Prospective cohort	Individual level	Participants included from two Danish cohort studies: the Copenhagen City Heart Study (CCHS) and the Copenhagen General Population Study (CGPS) (described in manuscript)	Non-melanoma skin cancer	20418485, 20541252	4	N/A	Measured associations between genetic IVs and age, sex, year of birth, body mass index, pack years smoked, physical activity, and income. Models were adjusted for age, sex, month and year of blood draw, and study.	0.01	PVE estimate appears in Winslow, 2018 Figure 3. 25-hydroxyvitamin D was measured in 30,781 participants from the CCHS and CGPS to calculate PVE.
Yarmolinsky, 2019	31390370	Case-control	Summary statistics	Summary statistics for MR analysis obtained from the Ovarian Cancer Association Consortium (OCAC) (see references 16,17 from manuscript)	Ovarian cancer	29343764	5	MR-Egger, weighted median MR, weighted mode MR, leave-one-out analysis	N/A	0.026	PVE estimate appears in Yarmolinsky, 2019 Table 1, and was obtained from the 25-hydroxyvitamin D GWAS1.
Ye, 2021	32918767	Case-control	Summary statistics	Summary statistics for MR analysis obtained from multiple publicly available GWAS data sets, as described in manuscript Supplementary Table S3.	Bladder, breast, colorectal, renal, leukemia, lung, neuroblastoma, non-Hodgkin's lymphoma, ovary, pancreas, prostate, skin cancer (not-specified), thyroid, uterine, total cancer	32242144	10-104 (depending on outcome)	MR-Egger, weighted median MR, simple mode MR, and weighted mode MR	N/A	0.075	PVE estimate does not appear in Ye, 2021 manuscript, and consequently was obtained from the 25-hydroxyvitamin D GWAS8.
Yuan, 2021	34650087	Case-control	Summary statistics	Summary statistics for MR analysis obtained from the FinnGenn consortium (see reference 57 and Supplementary Table 1 from manuscript)	Total cancer	28757204, 29343764	7	MR-Egger, weighted median MR, MR-PRESSO	N/A	0.037	PVE estimate reported in Yuan, 2021 Table 1 (5.3%) is likely to be overestimated after review of GWAS results1,6, and consequently a revised estimate is reported assuming PVE of 2.8% for SNPs reported by Jiang et al. (2018)1 and 0.9% for SNP reported by Manousaki et al. (2017)6.
Yuan, 2021	34650087	Case-control	Summary statistics	Summary statistics for MR analysis obtained from the FinnGenn consortium (see reference 57 and Supplementary Table 1 from manuscript)	Total cancer	32242144	143	MR-Egger, weighted median MR, MR-PRESSO	N/A	0.075	PVE estimate appears in Yuan, 2021 Table 1, and was obtained from the 25-hydroxyvitamin D GWAS8 and appears in Yuan, 2021 Table 1.
Zhang, 2020	31625599	Case-control	Individual level	Participants included from the Prostate, Lung, Colorectal, and Ovarian (PLCO) CancerScreening Trial (see reference Berndt et al., 2015 from manuscript)	Prostate cancer	20418485	3	N/A	N/A	1.0% - 2.5%	PVE estimate not does appear in the Zhang, 2020 manuscript, and consequently was estimated from comparable MR studies2-5.
Abbreviations: CCHS - Copenhagen City Health Study; CGPS - Copenhagen General Population Study; GWAS - genome wide association study; HUNT - Nord-Trøndelag Health Study; IV - instrumental variable; MR - Mendelian randomization; NR - not reported; PVE - percentage of variation explained; WGHS - Women's Genome Health Study
*The authors identified genetic instrumental variables for 25-hydroxyvitamin D by performing GWAS analysis of 401,529 participants from the UK biobank
References for Supplementary Table S1
1) Jiang X, O’Reilly PF, Aschard H, et al. Genome-wide association study in 79,366 European-ancestry individuals informs the genetic architecture of 25-hydroxyvitamin D levels. Nat Commun. 2018;9(1):260. doi:10.1038/s41467-017-02662-2
2) Afzal S, Brøndum-Jacobsen P, Bojesen SE, Nordestgaard BG. Genetically low vitamin D concentrations and increased mortality: Mendelian randomisation analysis in three large cohorts. BMJ. 2014;349:g6330. doi:10.1136/bmj.g6330
3) Vimaleswaran KS, Cavadino A, Berry DJ, et al. Association of vitamin D status with arterial blood pressure and hypertension risk: a mendelian randomisation study. Lancet Diabetes Endocrinol. 2014;2(9):719-729. doi:10.1016/S2213-8587(14)70113-5
4) Mokry LE, Ross S, Ahmad OS, et al. Vitamin D and Risk of Multiple Sclerosis: A Mendelian Randomization Study. PLoS Med. 2015;12(8):e1001866. doi:10.1371/journal.pmed.1001866
5) Winsløw UC, Nordestgaard BG, Afzal S. High plasma 25-hydroxyvitamin D and high risk of nonmelanoma skin cancer: a Mendelian randomization study of 97 849 individuals. Br J Dermatol. 2018;178(6):1388-1395. doi:10.1111/bjd.16127
6) Manousaki D, Dudding T, Haworth S, et al. Low-Frequency Synonymous Coding Variation in CYP2R1 Has Large Effects on Vitamin D Levels and Risk of Multiple Sclerosis. Am J Hum Genet. 2017;101(2):227-238. doi:10.1016/j.ajhg.2017.06.014
7) Manousaki D, Mitchell R, Dudding T, et al. Genome-wide Association Study for Vitamin D Levels Reveals 69 Independent Loci. Am J Hum Genet. 2020;106(3):327-337. doi:10.1016/j.ajhg.2020.01.017
8) Revez JA, Lin T, Qiao Z, et al. Genome-wide association study identifies 143 loci associated with 25 hydroxyvitamin D concentration. Nat Commun. 2020;11(1):1647. doi:10.1038/s41467-020-15421-7
9) Wang TJ, Zhang F, Richards JB, et al. Common genetic determinants of vitamin D insufficiency: a genome-wide association study. Lancet. 2010;376(9736):180-188. doi:10.1016/S0140-6736(10)60588-0
